# Supplementary material for: A Cuproptosis‐Related lncRNA Signature Predicts Prognosis and Shapes the Immune Landscape in Primary Lower‐Grade Glioma
Source: Genet Res (Camb). 2025 Dec 8;2025:3061843. doi: 10.1155/genr/3061843 (PMC12721737; doi:10.1155/genr/3061843)
Supplement: Supplementary file 1 — Supporting Information Additional supporting information can be found online in the Supporting Information section. [file GENR-2025-3061843-s001.xlsx]

## Sheet: Supplement 1
lncRNAs	correlation	pvalue	cuproptosis-related gene
PINK1-AS	0.569916	1.17e-44	FDX1
FAM87B	0.509981	1.18e-34	FDX1
LINC00324	0.535543	1.12e-38	FDX1
B3GALT5-AS1	0.539019	2.99e-39	FDX1
HHLA3	0.509096	1.61e-34	FDX1
AC083799.1	0.50943	1.43e-34	FDX1
APTR	0.514531	2.41e-35	FDX1
AC092675.1	0.504257	8.46e-34	FDX1
AC002456.1	0.522717	1.29e-36	FDX1
WARS2-IT1	0.563304	1.87e-43	FDX1
MRPL20-AS1	0.535001	1.38e-38	FDX1
AL512353.1	0.521248	2.19e-36	FDX1
VIM-AS1	0.526766	2.95e-37	FDX1
ZRANB2-AS2	0.508292	2.12e-34	FDX1
AL604028.1	0.608864	2.38e-52	FDX1
GNG12-AS1	0.517915	7.25e-36	FDX1
ZNF529-AS1	0.519949	3.5e-36	FDX1
AC103923.1	0.5987	3.06e-50	FDX1
NFIA-AS2	0.526309	3.49e-37	FDX1
AP000787.1	0.502361	1.61e-33	FDX1
UBE2D3-AS1	0.52686	2.85e-37	FDX1
AP000802.1	0.554333	7.33e-42	FDX1
LINC02381	0.517563	8.21e-36	FDX1
LINC02732	0.549278	5.52e-41	FDX1
AC008915.2	0.501997	1.82e-33	FDX1
AC007344.1	0.508253	2.15e-34	FDX1
AC027307.2	0.516579	1.17e-35	FDX1
CARD8-AS1	0.558158	1.56e-42	FDX1
AC087501.4	0.535238	1.26e-38	FDX1
AL592148.3	0.557041	2.45e-42	FDX1
AC092919.2	0.517888	7.32e-36	FDX1
AL359762.1	0.501424	2.21e-33	FDX1
AL353807.5	0.517883	7.33e-36	FDX1
C22orf24	0.780736	2.22e-104	GLS
AC062028.1	0.749173	1.12e-91	GLS
PART1	0.827444	1.19e-127	GLS
MIR1-1HG-AS1	0.534036	1.98e-38	GLS
LINC01106	0.803297	7.78e-115	GLS
AC104129.1	0.617103	4.08e-54	GLS
MIR7-3HG	0.551563	2.22e-41	GLS
AP000679.1	0.517852	7.41e-36	GLS
C6orf223	0.537091	6.23e-39	GLS
FAM87A	0.721961	3.67e-82	GLS
UMODL1-AS1	0.507968	2.37e-34	GLS
LINC00207	0.524641	6.42e-37	GLS
LINC00943	0.545786	2.18e-40	GLS
LINC01164	0.688802	5.33e-72	GLS
KIAA1671-AS1	0.682343	3.54e-70	GLS
LIN28B-AS1	0.652504	2.45e-62	GLS
AL772363.1	0.549748	4.58e-41	GLS
LINC01123	0.78361	1.22e-105	GLS
FAM153CP	0.67811	5.22e-69	GLS
AC092384.1	0.505916	4.8e-34	GLS
AC134312.1	0.795422	4.9e-111	GLS
CALML3-AS1	0.624144	1.15e-55	GLS
AL049775.1	0.813782	3.6e-120	GLS
LINC00898	0.712003	5.86e-79	GLS
LINC02346	0.685149	5.8e-71	GLS
LINC02347	0.736706	3.59e-87	GLS
MEG3	0.545858	2.12e-40	GLS
AC090921.1	0.595303	1.49e-49	GLS
LY86-AS1	0.811321	6.9e-119	GLS
KIRREL3-AS3	0.631369	2.67e-57	GLS
AC110619.1	0.634345	5.5e-58	GLS
HTR5A-AS1	0.819642	2.67e-123	GLS
LINC01793	0.653119	1.72e-62	GLS
AC008164.1	0.610523	1.06e-52	GLS
AC069213.1	0.510895	8.6e-35	GLS
AC073365.1	0.600021	1.64e-50	GLS
LINC02471	0.52495	5.73e-37	GLS
AL353604.1	0.607926	3.76e-52	GLS
AC022400.1	0.555564	4.46e-42	GLS
AL117329.1	0.737521	1.86e-87	GLS
Z68323.1	0.744557	5.6e-90	GLS
HSD52	0.572689	3.57e-45	GLS
AC095032.1	0.561949	3.28e-43	GLS
AC093843.1	0.72566	2.18e-83	GLS
RORB-AS1	0.5294	1.12e-37	GLS
AL162457.2	0.656183	2.95e-63	GLS
MIR137HG	0.524589	6.54e-37	GLS
AL133387.1	0.712865	3.13e-79	GLS
PPP1R26-AS1	0.784008	8.1e-106	GLS
RFPL1S	0.616494	5.54e-54	GLS
LINC01821	0.67204	2.29e-67	GLS
LINC01771	0.547224	1.24e-40	GLS
LINC01534	0.59103	1.07e-48	GLS
AL139275.1	0.521825	1.78e-36	GLS
GRM7-AS3	0.50018	3.36e-33	GLS
AC105393.1	0.661181	1.59e-64	GLS
AC091729.2	0.562503	2.61e-43	GLS
AC084809.1	0.714235	1.15e-79	GLS
LINC00390	0.610454	1.1e-52	GLS
LINC00343	0.623448	1.64e-55	GLS
SHANK2-AS1	0.548278	8.19e-41	GLS
LINC01709	0.631533	2.44e-57	GLS
PTPRD-AS2	0.649689	1.21e-61	GLS
PP12613	0.767465	8.57e-99	GLS
LINC02668	0.730908	3.67e-85	GLS
MGAT3-AS1	0.600691	1.2e-50	GLS
AL139280.1	0.623786	1.38e-55	GLS
AL390778.1	0.655805	3.67e-63	GLS
RAPGEF4-AS1	0.776569	1.39e-102	GLS
AC099684.1	0.661393	1.4e-64	GLS
GRASLND	0.792999	6.68e-110	GLS
HCG11	0.546982	1.36e-40	GLS
AL450322.1	0.704472	1.26e-76	GLS
LINC02263	0.724861	4.03e-83	GLS
AC079154.1	0.723486	1.15e-82	GLS
AC003684.1	0.626078	4.23e-56	GLS
LINC01128	0.554698	6.33e-42	GLS
MIR4500HG	0.633357	9.3e-58	GLS
LINC02607	0.745071	3.64e-90	GLS
AC096570.1	0.591651	8.03e-49	GLS
AC138089.1	0.702814	4.03e-76	GLS
ACAP2-IT1	0.690289	2e-72	GLS
AJ009632.2	0.731744	1.9e-85	GLS
AC011287.1	0.607602	4.4e-52	GLS
AL450322.2	0.786625	5.5e-107	GLS
AL020994.2	0.581292	8.45e-47	GLS
LINC01721	0.628666	1.1e-56	GLS
LINC00443	0.540381	1.77e-39	GLS
AL118508.1	0.537275	5.81e-39	GLS
LINC02857	0.817659	3.15e-122	GLS
AL049594.1	0.51002	1.17e-34	GLS
LINC00326	0.528068	1.83e-37	GLS
CFAP58-DT	0.612462	4.09e-53	GLS
MAP4K3-DT	0.548418	7.75e-41	GLS
AC226101.1	0.576136	8.07e-46	GLS
LINC01090	0.620565	7.13e-55	GLS
AL512380.1	0.673292	1.06e-67	GLS
DLX6-AS1	0.605354	1.3e-51	GLS
AL157834.1	0.531871	4.45e-38	GLS
AC067945.2	0.592532	5.36e-49	GLS
AL662864.1	0.532993	2.93e-38	GLS
AC092687.1	0.523743	8.89e-37	GLS
AL691447.2	0.564427	1.17e-43	GLS
AL158090.1	0.619803	1.05e-54	GLS
LINC02805	0.505774	5.04e-34	GLS
OSBPL10-AS1	0.632399	1.55e-57	GLS
LINC02802	0.528618	1.49e-37	GLS
AL445433.2	0.561962	3.26e-43	GLS
LINC01166	0.596023	1.07e-49	GLS
CYP1B1-AS1	0.543173	6.03e-40	GLS
LINC00884	0.563988	1.41e-43	GLS
LINC01007	0.699088	5.3e-75	GLS
LINC00456	0.622242	3.04e-55	GLS
AC008105.1	0.656908	1.94e-63	GLS
LINC00642	0.70351	2.48e-76	GLS
AL157944.1	0.619128	1.47e-54	GLS
AL133343.2	0.501567	2.11e-33	GLS
AL122008.3	0.578451	2.95e-46	GLS
CNIH3-AS2	0.66812	2.51e-66	GLS
AC008063.1	0.522526	1.38e-36	GLS
STXBP5-AS1	0.588998	2.69e-48	GLS
AL021395.1	0.714196	1.19e-79	GLS
LINC00460	0.688462	6.67e-72	GLS
LINC01865	0.557913	1.72e-42	GLS
SLC26A4-AS1	0.745732	2.09e-90	GLS
POU6F2-AS2	0.534523	1.65e-38	GLS
SHROOM3-AS1	0.601611	7.75e-51	GLS
AL591501.1	0.797972	3.01e-112	GLS
KRTAP5-AS1	0.772457	7.52e-101	GLS
AL390778.2	0.768884	2.26e-99	GLS
LINC02433	0.609613	1.65e-52	GLS
JAZF1-AS1	0.74804	2.95e-91	GLS
LINC01250	0.697764	1.31e-74	GLS
C2CD4D-AS1	0.631318	2.74e-57	GLS
AC018685.2	0.625989	4.43e-56	GLS
Z82185.1	0.538328	3.89e-39	GLS
LINC01849	0.51359	3.35e-35	GLS
AL390783.1	0.590604	1.29e-48	GLS
DPP10-AS1	0.534217	1.85e-38	GLS
AC145207.1	0.572161	4.47e-45	GLS
AC016292.1	0.533329	2.58e-38	GLS
SAPCD1-AS1	0.673556	8.98e-68	GLS
LINC01643	0.711434	8.85e-79	GLS
AL109946.1	0.812768	1.22e-119	GLS
LINC01639	0.519395	4.27e-36	GLS
LINC01361	0.746195	1.41e-90	GLS
AC084809.2	0.628114	1.47e-56	GLS
AL353611.1	0.720488	1.12e-81	GLS
AC067956.1	0.742933	2.18e-89	GLS
LINC01923	0.56241	2.71e-43	GLS
AC006450.3	0.583534	3.13e-47	GLS
MIR600HG	0.683493	1.69e-70	GLS
LINC01378	0.686752	2.04e-71	GLS
ELAVL4-AS1	0.670363	6.41e-67	GLS
SYP-AS1	0.586155	9.7e-48	GLS
TUSC8	0.667181	4.43e-66	GLS
AC104623.1	0.642507	6.62e-60	GLS
LINC01115	0.612218	4.62e-53	GLS
AC011995.2	0.779866	5.3e-104	GLS
DCTN1-AS1	0.765146	7.43e-98	GLS
LINC00398	0.708924	5.38e-78	GLS
LINC01885	0.678582	3.87e-69	GLS
AC108058.1	0.593481	3.46e-49	GLS
AC019211.1	0.640776	1.71e-59	GLS
AC108749.1	0.697838	1.25e-74	GLS
PRKAG2-AS1	0.64737	4.46e-61	GLS
AC080013.1	0.783043	2.16e-105	GLS
LINC01168	0.52773	2.07e-37	GLS
PAQR9-AS1	0.534731	1.52e-38	GLS
IL12A-AS1	0.660737	2.07e-64	GLS
CXXC4-AS1	0.523928	8.31e-37	GLS
LINC02458	0.754557	1.05e-93	GLS
DNM1P35	0.524629	6.44e-37	GLS
LY6E-DT	0.663618	3.75e-65	GLS
OIP5-AS1	0.6384	6.22e-59	GLS
AC023154.1	0.511215	7.69e-35	GLS
LINC00290	0.594438	2.23e-49	GLS
AC021134.1	0.57084	7.87e-45	GLS
LINC01197	0.713899	1.48e-79	GLS
LINC02217	0.64913	1.66e-61	GLS
AC139491.1	0.783016	2.22e-105	GLS
LINC01962	0.596532	8.43e-50	GLS
AC010931.1	0.749992	5.55e-92	GLS
FLJ42969	0.589384	2.26e-48	GLS
LINC01331	0.684982	6.46e-71	GLS
AC037441.1	0.725037	3.52e-83	GLS
AC097512.1	0.583322	3.44e-47	GLS
LINC01574	0.688234	7.75e-72	GLS
AC114284.1	0.65019	9.12e-62	GLS
AC124852.1	0.665995	9.05e-66	GLS
AC140125.2	0.694518	1.19e-73	GLS
LINC02224	0.536265	8.53e-39	GLS
LINC01333	0.578271	3.19e-46	GLS
LINCR-0003	0.761212	2.74e-96	GLS
AC092834.1	0.507369	2.92e-34	GLS
LINC02500	0.593826	2.95e-49	GLS
LINC01018	0.710685	1.52e-78	GLS
CACNA1G-AS1	0.505375	5.78e-34	GLS
AC122719.2	0.519029	4.87e-36	GLS
LINC01332	0.600609	1.25e-50	GLS
LINC01511	0.774171	1.44e-101	GLS
AC079340.1	0.522513	1.39e-36	GLS
LINC02196	0.648809	1.99e-61	GLS
LINC02600	0.512924	4.23e-35	GLS
AC132803.1	0.520409	2.97e-36	GLS
LINC00923	0.570749	8.17e-45	GLS
LINC02714	0.56078	5.31e-43	GLS
AC008574.1	0.663173	4.89e-65	GLS
AC016576.1	0.666501	6.68e-66	GLS
AC097381.2	0.629994	5.5e-57	GLS
AC009487.2	0.802132	2.91e-114	GLS
AC025366.1	0.70234	5.6e-76	GLS
LINC01605	0.697974	1.14e-74	GLS
AC100860.1	0.562956	2.16e-43	GLS
AP001330.1	0.706376	3.3e-77	GLS
AC124290.1	0.594647	2.02e-49	GLS
AC060765.1	0.659853	3.48e-64	GLS
AC120193.1	0.706496	3.03e-77	GLS
AC090578.1	0.597963	4.32e-50	GLS
LINC01414	0.741061	1.03e-88	GLS
LINC01484	0.510521	9.79e-35	GLS
LINC01289	0.671938	2.44e-67	GLS
AC091182.2	0.697103	2.06e-74	GLS
AC069133.1	0.658072	9.85e-64	GLS
AC245164.1	0.675978	1.99e-68	GLS
FER1L6-AS2	0.526979	2.73e-37	GLS
AC023202.1	0.636751	1.51e-58	GLS
AC079296.1	0.748666	1.73e-91	GLS
AC021613.1	0.708963	5.24e-78	GLS
AC008708.2	0.750798	2.77e-92	GLS
AC015468.3	0.618933	1.63e-54	GLS
AC060765.2	0.551989	1.88e-41	GLS
AP002765.1	0.645226	1.47e-60	GLS
AC103681.2	0.646406	7.64e-61	GLS
AC103855.2	0.713719	1.68e-79	GLS
AC090707.1	0.62426	1.08e-55	GLS
AC116456.1	0.584252	2.27e-47	GLS
AC105219.3	0.524939	5.75e-37	GLS
AP000866.5	0.652192	2.92e-62	GLS
AP001993.1	0.73243	1.1e-85	GLS
AC103843.1	0.592013	6.8e-49	GLS
AP001972.3	0.723676	9.98e-83	GLS
LINC02706	0.536019	9.36e-39	GLS
AC007368.1	0.720962	7.8e-82	GLS
LINC02389	0.579248	2.08e-46	GLS
AC078950.1	0.600191	1.52e-50	GLS
AC148477.1	0.516852	1.06e-35	GLS
AC125616.1	0.583128	3.75e-47	GLS
LINC00507	0.735745	7.81e-87	GLS
AP003721.1	0.686414	2.55e-71	GLS
AC087235.2	0.596137	1.01e-49	GLS
AP003559.1	0.729191	1.41e-84	GLS
AC148477.2	0.550865	2.94e-41	GLS
AC006065.4	0.522995	1.17e-36	GLS
AC148477.3	0.612945	3.23e-53	GLS
AC131009.2	0.591741	7.7e-49	GLS
AC135782.1	0.574788	1.45e-45	GLS
AC090709.1	0.566099	5.83e-44	GLS
AL162311.1	0.628779	1.04e-56	GLS
AC073525.1	0.611225	7.52e-53	GLS
AL133166.1	0.717885	7.81e-81	GLS
AC121757.1	0.598592	3.22e-50	GLS
LINC00592	0.501747	1.98e-33	GLS
AL355096.1	0.575249	1.19e-45	GLS
LINC00239	0.534111	1.92e-38	GLS
AC004817.1	0.76385	2.46e-97	GLS
AL137786.1	0.71616	2.8e-80	GLS
AL583722.2	0.672761	1.47e-67	GLS
AL356019.2	0.615771	7.94e-54	GLS
AC087636.1	0.611512	6.53e-53	GLS
LINC02296	0.520009	3.43e-36	GLS
AC004816.1	0.634953	3.97e-58	GLS
ANKRD34C-AS1	0.813855	3.3e-120	GLS
AC066612.1	0.714265	1.13e-79	GLS
AF111167.2	0.516878	1.05e-35	GLS
AC116158.1	0.516367	1.26e-35	GLS
AC015660.1	0.602943	4.12e-51	GLS
AC060809.1	0.5793	2.03e-46	GLS
CERNA1	0.644294	2.47e-60	GLS
AC015712.2	0.670227	6.96e-67	GLS
LINC02254	0.695887	4.7e-74	GLS
AC090907.2	0.537712	4.92e-39	GLS
LINC00567	0.67681	1.18e-68	GLS
AL365361.1	0.722522	2.4e-82	GLS
THSD4-AS1	0.781032	1.65e-104	GLS
AL121578.1	0.512593	4.75e-35	GLS
AC134312.3	0.769319	1.5e-99	GLS
AC009019.1	0.589161	2.5e-48	GLS
AC104024.2	0.782413	4.1e-105	GLS
AL353746.1	0.746315	1.28e-90	GLS
AL049796.1	0.708258	8.66e-78	GLS
AC011374.1	0.516449	1.22e-35	GLS
AC138305.1	0.533685	2.26e-38	GLS
AC022893.2	0.57561	1.01e-45	GLS
LINC00622	0.720151	1.44e-81	GLS
AC009093.4	0.620673	6.75e-55	GLS
DOCK9-DT	0.565285	8.2e-44	GLS
AC002101.1	0.532469	3.56e-38	GLS
AC105046.1	0.557253	2.25e-42	GLS
AC010266.2	0.783921	8.85e-106	GLS
AC092718.5	0.559325	9.65e-43	GLS
LINC02188	0.558748	1.22e-42	GLS
AC134312.4	0.704621	1.14e-76	GLS
AC137932.2	0.540647	1.6e-39	GLS
AC110491.1	0.670662	5.33e-67	GLS
LINC02192	0.710778	1.42e-78	GLS
LINC01616	0.752666	5.48e-93	GLS
AL591222.1	0.591235	9.71e-49	GLS
AC040174.1	0.584906	1.7e-47	GLS
AC011978.2	0.546615	1.58e-40	GLS
AL137782.1	0.68427	1.02e-70	GLS
AC097639.1	0.535155	1.3e-38	GLS
MIR3976HG	0.641277	1.3e-59	GLS
LINC01654	0.590446	1.39e-48	GLS
AC004147.2	0.501314	2.3e-33	GLS
AL035696.3	0.539435	2.55e-39	GLS
DLGAP1-AS3	0.643502	3.83e-60	GLS
DLGAP1-AS4	0.75327	3.24e-93	GLS
AC116003.1	0.546241	1.82e-40	GLS
PRR29-AS1	0.548961	6.25e-41	GLS
AC068418.2	0.652936	1.91e-62	GLS
LINC01476	0.734524	2.08e-86	GLS
AC079070.1	0.503836	9.77e-34	GLS
AC005358.1	0.556294	3.32e-42	GLS
AC004408.1	0.69181	7.28e-73	GLS
AP005671.1	0.662299	8.21e-65	GLS
AP001178.3	0.604485	1.97e-51	GLS
AC007922.3	0.554995	5.61e-42	GLS
AC079336.5	0.604243	2.21e-51	GLS
AP005264.2	0.549558	4.94e-41	GLS
LINC01140	0.777918	3.67e-103	GLS
AC021683.1	0.642059	8.47e-60	GLS
AC021683.2	0.582101	5.91e-47	GLS
AC010327.4	0.624269	1.08e-55	GLS
AC015961.1	0.648758	2.05e-61	GLS
AC021683.3	0.655912	3.45e-63	GLS
AC100793.3	0.527644	2.13e-37	GLS
LINC01785	0.578434	2.97e-46	GLS
AC067969.1	0.512778	4.45e-35	GLS
AIRN	0.687543	1.22e-71	GLS
AC019171.1	0.663823	3.32e-65	GLS
AC004817.4	0.766313	2.51e-98	GLS
AC040174.2	0.513552	3.4e-35	GLS
CELF2-DT	0.694754	1.01e-73	GLS
AC090241.2	0.679411	2.29e-69	GLS
AC007953.2	0.537854	4.66e-39	GLS
AC093424.1	0.53929	2.69e-39	GLS
AC080078.2	0.698313	9.02e-75	GLS
ATP2B1-AS1	0.707195	1.85e-77	GLS
AC017076.1	0.700522	1.98e-75	GLS
AC107373.2	0.729503	1.11e-84	GLS
AP003355.2	0.802872	1.26e-114	GLS
AC010857.1	0.706259	3.58e-77	GLS
AL355578.1	0.569442	1.42e-44	GLS
AC027271.1	0.562245	2.9e-43	GLS
AL161734.1	0.613592	2.34e-53	GLS
AC079834.1	0.547015	1.35e-40	GLS
LINC02012	0.555254	5.06e-42	GLS
AL121929.2	0.535534	1.12e-38	GLS
AC133528.1	0.555662	4.29e-42	GLS
AL121749.1	0.70382	1.99e-76	GLS
AC128687.2	0.501982	1.83e-33	GLS
AC104260.1	0.569752	1.25e-44	GLS
AL049794.1	0.509877	1.23e-34	GLS
AC005089.1	0.532338	3.74e-38	GLS
AC138649.1	0.637755	8.82e-59	GLS
AC015722.2	0.576734	6.23e-46	GLS
AC006449.1	0.646316	8.03e-61	GLS
AC026469.1	0.538329	3.89e-39	GLS
AL121906.2	0.556786	2.72e-42	GLS
AC025253.1	0.714961	6.77e-80	GLS
AC022960.2	0.678157	5.07e-69	GLS
AL117372.1	0.775904	2.66e-102	GLS
AL139384.2	0.642123	8.17e-60	GLS
AC092376.2	0.584208	2.32e-47	GLS
AC139100.2	0.52817	1.76e-37	GLS
AC015712.7	0.692184	5.67e-73	GLS
AC026585.1	0.589807	1.86e-48	GLS
AC000403.1	0.630843	3.52e-57	GLS
AC015819.3	0.771043	2.91e-100	GLS
AC026797.1	0.591568	8.33e-49	GLS
AC026310.2	0.705556	5.89e-77	GLS
AP001148.1	0.530452	7.55e-38	GLS
AC110774.1	0.52387	8.49e-37	GLS
AP005242.4	0.723663	1.01e-82	GLS
SND1-IT1	0.507858	2.46e-34	GLS
AP000843.1	0.647272	4.71e-61	GLS
AC148477.7	0.508198	2.19e-34	GLS
AC078925.2	0.571551	5.81e-45	GLS
AP002847.1	0.716262	2.6e-80	GLS
AL136359.1	0.562024	3.18e-43	GLS
AC092692.1	0.501422	2.21e-33	GLS
KLHL30-AS1	0.663777	3.41e-65	GLS
AC006486.2	0.637485	1.02e-58	GLS
AL121835.2	0.730116	6.84e-85	GLS
AL583859.2	0.517964	7.12e-36	GLS
AC104623.2	0.800752	1.37e-113	GLS
AC024610.2	0.662156	8.94e-65	GLS
MAPT-IT1	0.578194	3.3e-46	GLS
LINC02033	0.579521	1.84e-46	GLS
LINC00552	0.604243	2.21e-51	GLS
AP003108.5	0.60926	1.96e-52	GLS
AL138688.2	0.698844	6.27e-75	GLS
AC068787.1	0.706807	2.43e-77	GLS
AC078925.3	0.545122	2.83e-40	GLS
AC009487.3	0.756803	1.44e-94	GLS
AC132219.2	0.616159	6.55e-54	GLS
AC124303.1	0.543383	5.56e-40	GLS
AC104260.2	0.705485	6.19e-77	GLS
AC005252.3	0.542123	9.06e-40	GLS
LINC01202	0.708408	7.79e-78	GLS
AC105749.1	0.588653	3.14e-48	GLS
SCHLAP1	0.603027	3.96e-51	GLS
AC018358.1	0.720724	9.34e-82	GLS
AC074387.1	0.648073	3.01e-61	GLS
PEG13	0.66238	7.83e-65	GLS
AC100797.4	0.77316	3.82e-101	GLS
AC068733.3	0.515946	1.46e-35	GLS
AC129915.3	0.544109	4.19e-40	GLS
AC027045.3	0.63196	1.95e-57	GLS
AC022596.2	0.624439	9.86e-56	GLS
AC012564.1	0.571679	5.5e-45	GLS
AC116565.1	0.584134	2.39e-47	GLS
AL138694.1	0.586857	7.07e-48	GLS
AL136985.3	0.510022	1.17e-34	GLS
AC005972.3	0.516599	1.16e-35	GLS
AC138904.3	0.69694	2.3e-74	GLS
LINC02801	0.562365	2.76e-43	GLS
AL031590.1	0.533171	2.74e-38	GLS
LINC02780	0.565129	8.75e-44	GLS
AC009093.10	0.680712	1e-69	GLS
AL355602.1	0.657184	1.65e-63	GLS
AL805961.1	0.777134	7.95e-103	GLS
AC018637.1	0.673632	8.57e-68	GLS
LINC02359	0.700612	1.86e-75	GLS
AC111006.1	0.636102	2.15e-58	GLS
AC110014.1	0.506528	3.89e-34	GLS
AP001804.1	0.637508	1.01e-58	GLS
AC099344.3	0.733411	5.06e-86	GLS
AL136441.1	0.719212	2.9e-81	GLS
AL035696.4	0.620734	6.54e-55	GLS
AL158800.1	0.708177	9.18e-78	GLS
AL132875.3	0.6658	1.02e-65	GLS
AC010291.1	0.501659	2.04e-33	GLS
AL135926.1	0.526299	3.5e-37	GLS
AC097105.1	0.574309	1.78e-45	GLS
AL583827.1	0.731454	2.39e-85	GLS
AL671883.3	0.637442	1.04e-58	GLS
AC127520.1	0.715937	3.3e-80	GLS
AC026979.4	0.556344	3.25e-42	GLS
AC092110.1	0.502953	1.32e-33	GLS
AC018511.6	0.550455	3.46e-41	GLS
AC005921.4	0.64903	1.75e-61	GLS
AC123784.1	0.769141	1.77e-99	GLS
AC007317.1	0.509203	1.55e-34	GLS
AC022440.1	0.609488	1.76e-52	GLS
AC092376.3	0.563066	2.07e-43	GLS
AC103591.4	0.722732	2.05e-82	GLS
AC005495.1	0.596971	6.87e-50	GLS
AC034268.2	0.591409	8.96e-49	GLS
AC007686.4	0.599081	2.56e-50	GLS
AC087591.1	0.519578	4e-36	GLS
LINC02822	0.597833	4.59e-50	GLS
AC008055.2	0.574544	1.61e-45	GLS
AL096794.1	0.674207	6e-68	GLS
AC097480.2	0.55343	1.05e-41	GLS
AL162586.2	0.527358	2.37e-37	GLS
AL606753.2	0.667462	3.74e-66	GLS
AC010327.7	0.698064	1.07e-74	GLS
AC021733.4	0.689555	3.25e-72	GLS
AL138778.1	0.74722	5.92e-91	GLS
AL158065.1	0.703242	2.99e-76	GLS
AL450307.1	0.574069	1.97e-45	GLS
AC079052.1	0.595912	1.12e-49	GLS
AL356776.2	0.55784	1.77e-42	GLS
AC073210.3	0.770865	3.45e-100	GLS
AC021613.3	0.584722	1.84e-47	GLS
AC115282.1	0.669298	1.23e-66	GLS
AC005888.1	0.586331	8.96e-48	GLS
AL731702.1	0.59319	3.96e-49	GLS
AC090629.1	0.552663	1.43e-41	GLS
AC004817.5	0.716386	2.37e-80	GLS
AL161731.1	0.507702	2.6e-34	GLS
AC006538.4	0.519458	4.17e-36	GLS
AC092850.2	0.518998	4.92e-36	GLS
AL035252.5	0.539912	2.12e-39	GLS
AL645768.1	0.711289	9.83e-79	GLS
AL022151.1	0.654784	6.62e-63	GLS
AL355836.2	0.503906	9.54e-34	GLS
AL359511.2	0.542648	7.39e-40	GLS
AL133493.2	0.565266	8.26e-44	GLS
AC034111.2	0.516409	1.24e-35	GLS
AC006112.1	0.635563	2.87e-58	GLS
AC008459.1	0.70315	3.19e-76	GLS
AC092125.2	0.701109	1.32e-75	GLS
AC092636.1	0.789654	2.33e-108	GLS
AC087894.3	0.766426	2.26e-98	GLS
AC010641.2	0.705137	7.91e-77	GLS
AC025253.2	0.797181	7.17e-112	GLS
AC068700.2	0.686008	3.32e-71	GLS
AC011351.1	0.502954	1.32e-33	GLS
AL590009.1	0.545107	2.84e-40	GLS
AL391811.1	0.519194	4.59e-36	GLS
AC097658.3	0.515764	1.56e-35	GLS
AL356379.2	0.597944	4.36e-50	GLS
AC008798.3	0.680908	8.86e-70	GLS
AL139090.1	0.507846	2.47e-34	GLS
AC069540.2	0.629503	7.11e-57	GLS
AC080132.1	0.556433	3.14e-42	GLS
AL139815.1	0.522285	1.51e-36	GLS
AC027251.1	0.523284	1.05e-36	GLS
AC091938.1	0.719171	3e-81	GLS
AC012508.3	0.713494	1.98e-79	GLS
AC005234.2	0.502937	1.33e-33	GLS
AC008674.1	0.556845	2.65e-42	GLS
AC108667.2	0.551496	2.28e-41	GLS
AC087883.2	0.627189	2.38e-56	GLS
AC018978.1	0.554921	5.78e-42	GLS
AC121757.2	0.694949	8.87e-74	GLS
AL513218.2	0.52365	9.2e-37	GLS
AC108169.1	0.544066	4.26e-40	GLS
AL355337.1	0.54523	2.71e-40	GLS
AL589693.1	0.533514	2.41e-38	GLS
AF228727.1	0.673958	7e-68	GLS
AC068616.3	0.564696	1.05e-43	GLS
AC092640.1	0.544107	4.2e-40	GLS
AC093519.2	0.631069	3.12e-57	GLS
AC073091.1	0.661936	1.02e-64	GLS
AC099517.1	0.617438	3.45e-54	GLS
AL359511.3	0.62753	1.99e-56	GLS
AL450423.2	0.576403	7.19e-46	GLS
AL139243.1	0.552258	1.68e-41	GLS
AL050350.1	0.616831	4.68e-54	GLS
AC007786.4	0.648404	2.5e-61	GLS
AL121932.2	0.54279	7e-40	GLS
AC090812.1	0.524611	6.48e-37	GLS
AC090125.2	0.661171	1.6e-64	GLS
AL670729.3	0.538205	4.08e-39	GLS
AC103758.1	0.563193	1.96e-43	GLS
AL133405.2	0.507671	2.63e-34	GLS
AL138740.1	0.509017	1.65e-34	GLS
AL353709.1	0.740137	2.2e-88	GLS
AC068787.4	0.542195	8.81e-40	GLS
AC239860.4	0.665182	1.47e-65	GLS
AC034139.1	0.632932	1.17e-57	GLS
AL139280.2	0.622815	2.27e-55	GLS
AC092793.1	0.658913	6.03e-64	GLS
AL355531.1	0.563198	1.95e-43	GLS
AL109829.1	0.54912	5.87e-41	GLS
AL132775.2	0.533553	2.37e-38	GLS
AC073048.1	0.620943	5.88e-55	GLS
AC079340.3	0.528711	1.44e-37	GLS
AL450267.2	0.621308	4.89e-55	GLS
AC005753.3	0.56833	2.28e-44	GLS
AC023424.2	0.599475	2.13e-50	GLS
AL109933.5	0.567514	3.22e-44	GLS
AL136305.1	0.618489	2.03e-54	GLS
AC018685.3	0.697514	1.56e-74	GLS
AC122719.3	0.576229	7.75e-46	GLS
AC007922.4	0.757848	5.67e-95	GLS
AC012535.1	0.556816	2.68e-42	GLS
AC025839.1	0.660252	2.75e-64	GLS
AL355347.1	0.703309	2.85e-76	GLS
AL023775.2	0.675727	2.33e-68	GLS
AL591378.1	0.596792	7.47e-50	GLS
AC008780.1	0.712679	3.59e-79	GLS
AL139423.2	0.695941	4.53e-74	GLS
AL031289.2	0.686245	2.84e-71	GLS
AL353572.4	0.693937	1.75e-73	GLS
AC112482.2	0.595367	1.45e-49	GLS
AC025756.1	0.703565	2.38e-76	GLS
AC011407.1	0.568217	2.39e-44	GLS
AL627443.3	0.617416	3.49e-54	GLS
AC096585.1	0.531914	4.38e-38	GLS
AC018953.2	0.706566	2.88e-77	GLS
AC061961.1	0.655546	4.27e-63	GLS
AL138701.2	0.552229	1.71e-41	GLS
AL353576.1	0.760567	4.91e-96	GLS
AC136297.1	0.600921	1.08e-50	GLS
AC084741.1	0.539858	2.17e-39	GLS
AC093606.1	0.623415	1.67e-55	GLS
AC073270.2	0.656668	2.23e-63	GLS
AL450352.1	0.623293	1.78e-55	GLS
AC115282.2	0.613461	2.5e-53	GLS
AC015943.1	0.602428	5.26e-51	GLS
AL136981.3	0.700229	2.42e-75	GLS
AC105180.2	0.504743	7.17e-34	GLS
AP006587.6	0.538682	3.4e-39	GLS
AC025160.1	0.607233	5.26e-52	GLS
AL353732.2	0.659954	3.28e-64	GLS
AL035409.2	0.696751	2.62e-74	GLS
AC026412.4	0.58556	1.27e-47	GLS
AC097478.4	0.728116	3.27e-84	GLS
AL451164.3	0.5838	2.78e-47	GLS
AL161734.2	0.638216	6.87e-59	GLS
AC010184.1	0.518023	6.97e-36	GLS
AL139280.3	0.796481	1.54e-111	GLS
LINC01521	0.524358	7.11e-37	DLAT
LINC00630	0.673469	9.48e-68	DLAT
LINC00539	0.50515	6.24e-34	DLAT
AC016716.1	-0.594778	1.9e-49	DLAT
NRSN2-AS1	0.53253	3.48e-38	DLAT
BOLA3-AS1	0.533577	2.35e-38	DLAT
FGD5-AS1	0.664647	2.03e-65	DLAT
LINC01534	0.581275	8.52e-47	DLAT
LINC00685	-0.521449	2.04e-36	DLAT
AC004112.1	0.604818	1.68e-51	DLAT
AL450326.1	0.604825	1.68e-51	DLAT
HCG18	0.555065	5.46e-42	DLAT
AC012313.1	0.563242	1.92e-43	DLAT
RAP2C-AS1	0.628505	1.2e-56	DLAT
AC253536.3	0.504387	8.1e-34	DLAT
SMG7-AS1	0.58466	1.89e-47	DLAT
AL161457.2	0.581993	6.2e-47	DLAT
MAGI2-AS3	0.528585	1.51e-37	DLAT
RPL34-DT	0.572557	3.78e-45	DLAT
LINC01278	0.511596	6.73e-35	DLAT
AC073046.1	0.60836	3.04e-52	DLAT
AF127577.4	0.525306	5.03e-37	DLAT
AC092691.1	0.625603	5.41e-56	DLAT
Z68871.1	0.758439	3.34e-95	DLAT
PSMD6-AS2	0.511673	6.56e-35	DLAT
REPIN1-AS1	0.531194	5.73e-38	DLAT
SUCLG2-AS1	0.571495	5.95e-45	DLAT
AL031733.2	-0.500394	3.13e-33	DLAT
AP001432.1	0.508826	1.76e-34	DLAT
AC108010.1	0.538664	3.42e-39	DLAT
AC108693.2	0.517866	7.38e-36	DLAT
AL390195.1	0.518114	6.75e-36	DLAT
SMARCA5-AS1	0.634022	6.53e-58	DLAT
OIP5-AS1	0.580064	1.45e-46	DLAT
USP46-DT	0.58233	5.34e-47	DLAT
UGDH-AS1	0.502956	1.32e-33	DLAT
AC114956.2	0.510358	1.04e-34	DLAT
MCPH1-AS1	0.552366	1.61e-41	DLAT
AC018752.1	0.612846	3.39e-53	DLAT
AL928654.1	0.54141	1.19e-39	DLAT
OTUD6B-AS1	0.552015	1.86e-41	DLAT
AC010834.3	0.596039	1.06e-49	DLAT
AC009812.3	0.537766	4.82e-39	DLAT
CENATAC-DT	0.537263	5.84e-39	DLAT
AF131215.5	0.562818	2.29e-43	DLAT
AC007619.1	0.514597	2.35e-35	DLAT
AC012464.1	0.509426	1.43e-34	DLAT
AL162311.3	0.504373	8.14e-34	DLAT
AC108449.2	0.69798	1.13e-74	DLAT
NORAD	0.601841	6.95e-51	DLAT
AC009088.1	-0.502792	1.39e-33	DLAT
AL035071.1	-0.520494	2.88e-36	DLAT
AC027279.1	-0.680456	1.18e-69	DLAT
AC073476.2	0.5054	5.73e-34	DLAT
AC234775.2	0.636605	1.64e-58	DLAT
AC004771.2	0.522691	1.3e-36	DLAT
AC005670.3	0.576715	6.28e-46	DLAT
AC006213.2	0.564022	1.39e-43	DLAT
AC093227.1	0.507278	3.01e-34	DLAT
AC104985.1	0.548945	6.29e-41	DLAT
AC024075.1	0.682104	4.13e-70	DLAT
AC008764.2	0.670858	4.73e-67	DLAT
AC024075.3	0.508541	1.95e-34	DLAT
AC022150.4	0.557408	2.11e-42	DLAT
AL049840.3	0.525061	5.5e-37	DLAT
AC012065.2	-0.51408	2.82e-35	DLAT
AC004918.3	0.53628	8.48e-39	DLAT
AC018647.2	0.551317	2.45e-41	DLAT
AC005034.5	0.576125	8.11e-46	DLAT
Z97200.1	-0.503825	9.81e-34	DLAT
AC004492.1	0.514559	2.38e-35	DLAT
LYRM4-AS1	0.524573	6.57e-37	DLAT
AC002044.1	-0.513925	2.98e-35	DLAT
AC009102.2	0.50016	3.39e-33	DLAT
AC090948.2	0.541616	1.1e-39	DLAT
AC108673.3	-0.683062	2.23e-70	DLAT
AC007608.4	-0.518349	6.21e-36	DLAT
AC010223.1	0.526924	2.78e-37	DLAT
AC012513.3	0.644616	2.07e-60	DLAT
AC021106.2	0.582922	4.11e-47	DLAT
AL353763.1	0.574204	1.86e-45	DLAT
AC002044.2	-0.602223	5.8e-51	DLAT
AC079331.2	-0.530283	8.04e-38	DLAT
AC104447.1	0.76734	9.63e-99	DLAT
AC005831.1	0.501574	2.1e-33	DLAT
AC009145.4	-0.562601	2.5e-43	DLAT
AC000123.3	0.647024	5.41e-61	DLAT
NPTN-IT1	0.581858	6.58e-47	DLAT
EBLN3P	0.692573	4.37e-73	DLAT
AL592295.4	0.52747	2.28e-37	DLAT
AC093827.4	0.523294	1.05e-36	DLAT
AL158212.5	0.571855	5.1e-45	DLAT
AL355388.2	0.521069	2.34e-36	DLAT
AC092376.3	0.54694	1.39e-40	DLAT
AC006116.9	0.546626	1.57e-40	DLAT
AC009486.2	0.518022	6.98e-36	DLAT
AC091978.1	0.560363	6.3e-43	DLAT
AC034139.1	0.524363	7.1e-37	DLAT
AC003086.1	0.580094	1.43e-46	DLAT
AC073270.2	0.50005	3.51e-33	DLAT
DLEU2L	0.540559	1.66e-39	MTF1
PINK1-AS	0.604157	2.31e-51	MTF1
C20orf197	0.503215	1.21e-33	MTF1
FAM87B	0.500586	2.93e-33	MTF1
LINC00324	0.529609	1.03e-37	MTF1
B3GALT5-AS1	0.563135	2.01e-43	MTF1
ATP1A1-AS1	0.692525	4.52e-73	MTF1
AC092675.1	0.534083	1.94e-38	MTF1
AL118511.1	0.510072	1.14e-34	MTF1
CCR5AS	0.505217	6.1e-34	MTF1
AC000123.1	0.533089	2.82e-38	MTF1
LINC02828	0.519359	4.33e-36	MTF1
WARS2-IT1	0.564334	1.22e-43	MTF1
RTCA-AS1	0.641047	1.47e-59	MTF1
MRPL20-AS1	0.575122	1.25e-45	MTF1
AL513327.1	0.501841	1.92e-33	MTF1
AF064860.1	0.591144	1.01e-48	MTF1
FGD5-AS1	0.556586	2.95e-42	MTF1
AL606760.1	0.546281	1.8e-40	MTF1
AC004112.1	0.54479	3.22e-40	MTF1
LINC02798	0.560696	5.5e-43	MTF1
AC114763.1	0.529612	1.03e-37	MTF1
AL357140.2	0.548216	8.39e-41	MTF1
AL512353.1	0.664799	1.85e-65	MTF1
AL139260.1	0.534645	1.57e-38	MTF1
LINC01128	0.571297	6.47e-45	MTF1
EPHA1-AS1	0.50928	1.51e-34	MTF1
SNHG31	0.582988	3.99e-47	MTF1
ZRANB2-AS2	0.6617	1.17e-64	MTF1
EMC1-AS1	0.528311	1.67e-37	MTF1
AL035587.1	0.527828	1.99e-37	MTF1
WARS2-AS1	0.578968	2.35e-46	MTF1
AF064860.2	0.550744	3.08e-41	MTF1
LINC02818	0.506502	3.93e-34	MTF1
AC012313.1	0.587748	4.73e-48	MTF1
RAP2C-AS1	0.509598	1.35e-34	MTF1
GNG12-AS1	0.745722	2.1e-90	MTF1
LINC00665	0.543708	4.9e-40	MTF1
AL360270.1	0.543823	4.69e-40	MTF1
SMG7-AS1	0.523324	1.04e-36	MTF1
AC002480.2	0.517874	7.35e-36	MTF1
TPRG1-AS1	0.513901	3e-35	MTF1
ECI2-DT	0.579096	2.22e-46	MTF1
AC244453.3	0.545101	2.85e-40	MTF1
AC103923.1	0.695224	7.37e-74	MTF1
LINC01376	0.503623	1.05e-33	MTF1
AL121992.1	0.516151	1.36e-35	MTF1
NFIA-AS2	0.538124	4.2e-39	MTF1
LNCSRLR	0.543406	5.51e-40	MTF1
AC107021.1	0.539919	2.12e-39	MTF1
AL390195.1	0.599029	2.62e-50	MTF1
WNT5A-AS1	0.640442	2.05e-59	MTF1
AC107959.1	0.555164	5.24e-42	MTF1
SMARCA5-AS1	0.564784	1.01e-43	MTF1
NADK2-AS1	0.562098	3.08e-43	MTF1
AC139795.2	0.584227	2.3e-47	MTF1
AC022364.1	0.518876	5.14e-36	MTF1
AC074194.1	0.514637	2.32e-35	MTF1
AC145098.1	0.504466	7.88e-34	MTF1
MCPH1-AS1	0.515211	1.89e-35	MTF1
AC018752.1	0.568091	2.52e-44	MTF1
AC098851.1	0.521917	1.72e-36	MTF1
LINC01094	0.553588	9.89e-42	MTF1
AC009812.3	0.613528	2.42e-53	MTF1
RHPN1-AS1	0.599997	1.66e-50	MTF1
AC090559.1	0.604794	1.7e-51	MTF1
AP001267.3	0.503542	1.08e-33	MTF1
AP000786.1	0.51079	8.92e-35	MTF1
AC022509.3	0.623964	1.26e-55	MTF1
AC012150.1	0.505678	5.21e-34	MTF1
AL160006.1	0.641165	1.38e-59	MTF1
AC073941.1	0.644701	1.97e-60	MTF1
AC108449.2	0.520773	2.6e-36	MTF1
AC092131.1	0.558776	1.21e-42	MTF1
AC124798.1	-0.577391	4.68e-46	MTF1
AC007344.1	0.512131	5.59e-35	MTF1
AL390195.2	0.636198	2.04e-58	MTF1
AC009166.1	0.535017	1.37e-38	MTF1
AC093627.7	0.517036	9.91e-36	MTF1
AC007406.4	0.505901	4.83e-34	MTF1
LINC00662	0.536883	6.74e-39	MTF1
AC002091.1	0.516766	1.09e-35	MTF1
AC002091.2	0.536926	6.63e-39	MTF1
AC018521.6	0.520857	2.53e-36	MTF1
AC006213.1	0.606421	7.78e-52	MTF1
AL050343.2	0.578748	2.59e-46	MTF1
AC093227.1	0.552565	1.49e-41	MTF1
GEMIN7-AS1	0.54814	8.65e-41	MTF1
AC006504.5	0.570658	8.5e-45	MTF1
AC012254.3	0.519265	4.47e-36	MTF1
CARD8-AS1	0.553725	9.36e-42	MTF1
ZNF649-AS1	0.535558	1.11e-38	MTF1
AC012313.4	0.600168	1.53e-50	MTF1
AC011815.1	0.54	2.05e-39	MTF1
AC012313.5	0.583967	2.58e-47	MTF1
AC022150.4	0.563123	2.02e-43	MTF1
AC008537.2	0.571148	6.9e-45	MTF1
AC004918.3	0.526828	2.88e-37	MTF1
LPP-AS2	0.50286	1.36e-33	MTF1
AC018647.2	0.5448	3.2e-40	MTF1
AC012213.4	-0.501501	2.16e-33	MTF1
AC004492.1	0.505673	5.22e-34	MTF1
LYRM4-AS1	0.528236	1.72e-37	MTF1
AC090948.2	0.505424	5.68e-34	MTF1
AC006033.2	0.520636	2.74e-36	MTF1
LINC02035	0.514501	2.43e-35	MTF1
AC009041.3	0.546439	1.69e-40	MTF1
AC015813.6	0.56941	1.44e-44	MTF1
AC020910.6	0.604134	2.33e-51	MTF1
AC021106.2	0.551112	2.66e-41	MTF1
AC005261.5	0.514827	2.17e-35	MTF1
AC104447.1	0.561179	4.51e-43	MTF1
AC000123.3	0.57239	4.06e-45	MTF1
AL592295.4	0.627044	2.56e-56	MTF1
LINC02606	0.652001	3.26e-62	MTF1
AC006116.9	0.60065	1.22e-50	MTF1
AC011462.5	0.614188	1.74e-53	MTF1
AL133482.1	0.513989	2.91e-35	MTF1
AL121933.2	0.549475	5.1e-41	MTF1
AL035411.3	0.582545	4.86e-47	MTF1
AC009961.3	0.544605	3.46e-40	MTF1
AC012405.1	0.562123	3.05e-43	MTF1
SNHG16	0.583546	3.11e-47	ATP7A
DLEU1	0.657113	1.72e-63	ATP7A
AC025171.1	0.62354	1.56e-55	ATP7A
CELF2-AS1	0.545508	2.43e-40	ATP7A
OGFRP1	0.510812	8.85e-35	ATP7A
KTN1-AS1	0.519678	3.86e-36	ATP7A
CTBP1-DT	0.537564	5.2e-39	ATP7A
AC012358.1	0.520931	2.46e-36	ATP7A
ATP1A1-AS1	0.523792	8.74e-37	ATP7A
STARD7-AS1	0.563171	1.98e-43	ATP7A
LINC02716	-0.50356	1.07e-33	ATP7A
ZNF337-AS1	0.541841	1.01e-39	ATP7A
AC019080.1	0.558792	1.2e-42	ATP7A
AC025171.2	0.644779	1.89e-60	ATP7A
LINC00339	0.511953	5.94e-35	ATP7A
LINC00630	0.62707	2.53e-56	ATP7A
CHROMR	0.606421	7.78e-52	ATP7A
AC000123.1	0.585438	1.34e-47	ATP7A
C5orf66	0.561445	4.04e-43	ATP7A
LINC00539	0.655158	5.34e-63	ATP7A
AL513327.1	0.506696	3.67e-34	ATP7A
FGD5-AS1	0.609645	1.63e-52	ATP7A
AC009950.1	0.589489	2.15e-48	ATP7A
AC009961.1	0.642339	7.26e-60	ATP7A
LINC02542	0.5285	1.56e-37	ATP7A
AC004112.1	0.598106	4.04e-50	ATP7A
AL158166.1	0.538814	3.23e-39	ATP7A
AL161725.1	0.596604	8.15e-50	ATP7A
AC114763.1	0.606489	7.53e-52	ATP7A
XPC-AS1	0.531188	5.74e-38	ATP7A
AC010731.1	0.500755	2.77e-33	ATP7A
AL139011.1	0.521319	2.14e-36	ATP7A
ANKRD10-IT1	0.573599	2.42e-45	ATP7A
AC018462.1	0.506478	3.96e-34	ATP7A
ATXN1-AS1	0.518422	6.05e-36	ATP7A
AC021078.1	0.557678	1.89e-42	ATP7A
AC074011.1	0.502092	1.77e-33	ATP7A
HCG18	0.549335	5.39e-41	ATP7A
AL035587.1	0.511432	7.13e-35	ATP7A
EP300-AS1	0.501448	2.19e-33	ATP7A
RAP2C-AS1	0.632199	1.72e-57	ATP7A
AC253536.3	0.576286	7.57e-46	ATP7A
SMG7-AS1	0.582304	5.4e-47	ATP7A
AC243772.2	0.501413	2.22e-33	ATP7A
PTPRN2-AS1	0.550689	3.15e-41	ATP7A
AL161457.2	0.590614	1.29e-48	ATP7A
ERI3-IT1	0.516467	1.21e-35	ATP7A
RNASEH2B-AS1	0.511572	6.79e-35	ATP7A
AC073529.1	0.548378	7.87e-41	ATP7A
MAGI2-AS3	0.577574	4.32e-46	ATP7A
RPL34-DT	0.527259	2.46e-37	ATP7A
AC245060.2	0.515589	1.66e-35	ATP7A
AC244453.3	0.501336	2.28e-33	ATP7A
AL645504.1	0.51024	1.08e-34	ATP7A
LINC01278	0.517795	7.56e-36	ATP7A
AC073046.1	0.690761	1.46e-72	ATP7A
AF127577.4	0.574222	1.85e-45	ATP7A
COX10-AS1	0.673038	1.24e-67	ATP7A
LINC01376	0.570841	7.86e-45	ATP7A
AL035448.1	0.549392	5.27e-41	ATP7A
AC073254.1	0.51249	4.93e-35	ATP7A
AC007384.1	0.525889	4.07e-37	ATP7A
NCK1-DT	0.58166	7.18e-47	ATP7A
Z68871.1	0.646583	6.92e-61	ATP7A
PSMD6-AS2	0.584805	1.78e-47	ATP7A
SUCLG2-AS1	0.5074	2.88e-34	ATP7A
AP001432.1	0.52049	2.88e-36	ATP7A
AC108010.1	0.585881	1.1e-47	ATP7A
GK-AS1	0.530326	7.92e-38	ATP7A
WNT5A-AS1	0.547516	1.11e-40	ATP7A
SMARCA5-AS1	0.621863	3.69e-55	ATP7A
FAM111A-DT	0.549475	5.1e-41	ATP7A
UBR5-AS1	0.509183	1.56e-34	ATP7A
STARD4-AS1	0.539138	2.85e-39	ATP7A
UBL7-AS1	0.625247	6.5e-56	ATP7A
AC024896.1	0.58749	5.32e-48	ATP7A
AC074194.1	0.572749	3.48e-45	ATP7A
SEMA6A-AS1	0.530065	8.72e-38	ATP7A
BACH1-IT1	0.527479	2.27e-37	ATP7A
AC008906.1	0.547087	1.31e-40	ATP7A
USP46-DT	0.524657	6.38e-37	ATP7A
UGDH-AS1	0.619236	1.4e-54	ATP7A
AC114956.2	0.612739	3.57e-53	ATP7A
AC139887.2	0.53429	1.8e-38	ATP7A
AC018752.1	0.580978	9.71e-47	ATP7A
AC022272.1	0.503006	1.3e-33	ATP7A
RHOQ-AS1	0.500331	3.2e-33	ATP7A
AC037459.2	0.504371	8.14e-34	ATP7A
AC010834.3	0.617627	3.14e-54	ATP7A
AC009812.3	0.604169	2.29e-51	ATP7A
AP001001.1	0.51758	8.17e-36	ATP7A
AP001893.1	0.541477	1.16e-39	ATP7A
CENATAC-DT	0.604103	2.37e-51	ATP7A
AF131215.5	0.520256	3.14e-36	ATP7A
AC053513.2	0.503922	9.49e-34	ATP7A
AC010186.3	0.626466	3.46e-56	ATP7A
AC012464.1	0.503512	1.09e-33	ATP7A
AC007622.2	0.546642	1.56e-40	ATP7A
AC004943.1	0.516008	1.43e-35	ATP7A
AC108449.2	0.660887	1.89e-64	ATP7A
AC066613.1	0.504305	8.33e-34	ATP7A
AC004943.2	0.605141	1.44e-51	ATP7A
AL590004.3	0.550824	2.99e-41	ATP7A
AC009962.1	0.511993	5.86e-35	ATP7A
AC109460.2	0.552284	1.67e-41	ATP7A
AC234775.2	0.588391	3.54e-48	ATP7A
AC007406.4	0.574059	1.98e-45	ATP7A
AC004771.2	0.528179	1.75e-37	ATP7A
AC005670.3	0.597466	5.45e-50	ATP7A
TAPT1-AS1	0.547228	1.24e-40	ATP7A
AC010761.3	0.549519	5.01e-41	ATP7A
AC093227.1	0.516305	1.28e-35	ATP7A
AC008770.3	0.526888	2.82e-37	ATP7A
AC011447.3	0.515215	1.89e-35	ATP7A
AC004596.1	0.501566	2.11e-33	ATP7A
AC011477.2	0.560729	5.42e-43	ATP7A
AC006504.5	0.564219	1.28e-43	ATP7A
AC012254.3	0.507021	3.29e-34	ATP7A
AC074135.1	0.536426	8.02e-39	ATP7A
AC024075.1	0.513456	3.51e-35	ATP7A
CARD8-AS1	0.514087	2.81e-35	ATP7A
AC092279.1	0.508969	1.68e-34	ATP7A
SMC5-AS1	0.520636	2.73e-36	ATP7A
AC011815.1	0.614967	1.19e-53	ATP7A
AC008982.2	0.505465	5.6e-34	ATP7A
AC022150.4	0.68159	5.73e-70	ATP7A
AL049840.3	0.535519	1.13e-38	ATP7A
AC068790.2	0.532024	4.2e-38	ATP7A
GAS5-AS1	0.583435	3.27e-47	ATP7A
AC004918.3	0.628433	1.24e-56	ATP7A
AC018647.2	0.60157	7.91e-51	ATP7A
AC008937.3	0.508089	2.27e-34	ATP7A
AC007390.1	0.530705	6.88e-38	ATP7A
AC004492.1	0.55544	4.69e-42	ATP7A
AC022400.4	0.559089	1.06e-42	ATP7A
LYRM4-AS1	0.629653	6.57e-57	ATP7A
NFYC-AS1	0.501821	1.93e-33	ATP7A
AC090948.2	0.539345	2.64e-39	ATP7A
AC108673.3	-0.546924	1.4e-40	ATP7A
AC008115.3	0.578406	3e-46	ATP7A
AC138393.3	0.54028	1.84e-39	ATP7A
AC020951.1	0.603798	2.74e-51	ATP7A
AL031009.1	0.510668	9.31e-35	ATP7A
AC090181.3	0.576242	7.71e-46	ATP7A
AC007787.2	0.559026	1.09e-42	ATP7A
RBM12B-AS1	0.571653	5.56e-45	ATP7A
AC012513.3	0.508288	2.12e-34	ATP7A
AC021106.2	0.605804	1.05e-51	ATP7A
AC020763.3	0.576902	5.79e-46	ATP7A
AL353763.1	0.553287	1.12e-41	ATP7A
AC108704.2	0.601296	9e-51	ATP7A
AC020978.9	0.541993	9.52e-40	ATP7A
AC011815.3	0.55966	8.41e-43	ATP7A
AC012676.5	0.569315	1.5e-44	ATP7A
AC104447.1	0.654583	7.43e-63	ATP7A
AC005831.1	0.682725	2.77e-70	ATP7A
AC000123.3	0.707477	1.51e-77	ATP7A
AL117327.1	0.547917	9.44e-41	ATP7A
AC007878.1	0.557035	2.46e-42	ATP7A
EBLN3P	0.661885	1.05e-64	ATP7A
AL358472.4	0.534486	1.67e-38	ATP7A
AC074194.2	0.540358	1.79e-39	ATP7A
AL592295.4	0.598133	3.99e-50	ATP7A
AC092329.4	0.542419	8.08e-40	ATP7A
AL442003.1	0.521246	2.2e-36	ATP7A
AC009090.6	0.593073	4.18e-49	ATP7A
AC006116.9	0.550805	3.01e-41	ATP7A
AC124944.3	0.622445	2.74e-55	ATP7A
AC004263.2	0.535402	1.18e-38	ATP7A
AC091978.1	0.524628	6.45e-37	ATP7A
AC112484.5	0.562493	2.62e-43	ATP7A
AC093227.3	0.509368	1.46e-34	ATP7A
AL391840.3	0.537133	6.13e-39	ATP7A
AL590064.1	0.515486	1.72e-35	ATP7A
AC022382.2	0.507947	2.39e-34	ATP7A
CELF2-AS1	0.506272	4.25e-34	ATP7B
SREBF2-AS1	0.529404	1.11e-37	ATP7B
AC122129.1	0.509278	1.51e-34	ATP7B
Z99572.1	0.52361	9.33e-37	ATP7B
AC019080.1	0.513309	3.7e-35	ATP7B
LINC00630	0.540192	1.91e-39	ATP7B
EDRF1-DT	0.541069	1.36e-39	ATP7B
AL450263.1	0.53743	5.48e-39	ATP7B
AL512625.2	0.514175	2.73e-35	ATP7B
HCG18	0.525769	4.25e-37	ATP7B
SLC6A1-AS1	0.547981	9.21e-41	ATP7B
AC245060.2	0.610807	9.23e-53	ATP7B
LINC01278	0.513931	2.97e-35	ATP7B
SMAD9-IT1	0.543828	4.68e-40	ATP7B
NDUFA6-DT	0.599239	2.38e-50	ATP7B
PAXBP1-AS1	0.569231	1.56e-44	ATP7B
Z68871.1	0.525012	5.6e-37	ATP7B
AL157392.3	0.549549	4.95e-41	ATP7B
AC120114.1	0.507501	2.79e-34	ATP7B
ZNF346-IT1	0.514643	2.31e-35	ATP7B
AC010834.3	0.511003	8.28e-35	ATP7B
MADD-AS1	0.561382	4.14e-43	ATP7B
AC108449.2	0.530263	8.1e-38	ATP7B
NORAD	0.500971	2.58e-33	ATP7B
AC025917.1	0.616991	4.32e-54	ATP7B
AC234775.2	0.503466	1.11e-33	ATP7B
AC005670.3	0.520782	2.6e-36	ATP7B
AC026620.1	0.517046	9.88e-36	ATP7B
AC005544.1	0.51148	7.01e-35	ATP7B
AC067852.3	0.557496	2.04e-42	ATP7B
RUNDC3A-AS1	0.518308	6.3e-36	ATP7B
AC024075.1	0.513754	3.16e-35	ATP7B
AL603756.1	0.525784	4.22e-37	ATP7B
AC055811.4	0.503789	9.93e-34	ATP7B
AC008761.3	0.515723	1.58e-35	ATP7B
AL353763.1	0.518681	5.51e-36	ATP7B
AC099521.2	0.542509	7.8e-40	ATP7B
AL662795.2	0.520609	2.76e-36	ATP7B
AL353658.1	0.516959	1.02e-35	ATP7B
NPTN-IT1	0.604189	2.27e-51	ATP7B
EBLN3P	0.505501	5.54e-34	ATP7B
Z80897.1	0.554562	6.68e-42	ATP7B
AL117334.1	0.502243	1.68e-33	ATP7B
SNHG16	0.512356	5.16e-35	SLC31A1
AC025171.1	0.600159	1.54e-50	SLC31A1
CTBP1-DT	0.548772	6.74e-41	SLC31A1
STARD7-AS1	0.548584	7.26e-41	SLC31A1
AC025171.2	0.516809	1.07e-35	SLC31A1
AL118511.1	0.52102	2.38e-36	SLC31A1
LINC00630	0.57428	1.8e-45	SLC31A1
LINC00571	0.503882	9.62e-34	SLC31A1
CHROMR	0.554497	6.86e-42	SLC31A1
LINC00539	0.536898	6.71e-39	SLC31A1
NRSN2-AS1	0.517645	7.98e-36	SLC31A1
FGD5-AS1	0.575881	9.02e-46	SLC31A1
AC009961.1	0.598762	2.97e-50	SLC31A1
AC004112.1	0.527074	2.63e-37	SLC31A1
AC114763.1	0.537314	5.72e-39	SLC31A1
RAP2C-AS1	0.637431	1.05e-58	SLC31A1
SMG7-AS1	0.56713	3.78e-44	SLC31A1
AL161457.2	0.509371	1.46e-34	SLC31A1
AC073529.1	0.522802	1.25e-36	SLC31A1
MAGI2-AS3	0.544007	4.36e-40	SLC31A1
RPL34-DT	0.503882	9.62e-34	SLC31A1
AC073046.1	0.643533	3.76e-60	SLC31A1
COX10-AS1	0.510456	1e-34	SLC31A1
Z68871.1	0.619818	1.04e-54	SLC31A1
SUCLG2-AS1	0.552174	1.74e-41	SLC31A1
SMARCA5-AS1	0.556041	3.68e-42	SLC31A1
FAM111A-DT	0.565379	7.88e-44	SLC31A1
STARD4-AS1	0.510637	9.41e-35	SLC31A1
UBL7-AS1	0.615526	8.97e-54	SLC31A1
USP46-DT	0.500565	2.95e-33	SLC31A1
UGDH-AS1	0.573002	3.12e-45	SLC31A1
AC114956.2	0.590834	1.17e-48	SLC31A1
AC018752.1	0.517093	9.71e-36	SLC31A1
AC009812.3	0.505485	5.57e-34	SLC31A1
CENATAC-DT	0.504432	7.98e-34	SLC31A1
AL132800.1	0.543384	5.56e-40	SLC31A1
AC108449.2	0.589101	2.57e-48	SLC31A1
AC004943.2	0.647066	5.29e-61	SLC31A1
AC009962.1	0.523588	9.41e-37	SLC31A1
ZNNT1	-0.573018	3.1e-45	SLC31A1
AC005670.3	0.526922	2.78e-37	SLC31A1
AC074135.1	0.537487	5.36e-39	SLC31A1
AC024075.1	0.572833	3.36e-45	SLC31A1
AC008764.2	0.535263	1.25e-38	SLC31A1
SMC5-AS1	0.599256	2.36e-50	SLC31A1
AC022150.4	0.651208	5.12e-62	SLC31A1
AL049840.3	0.533722	2.23e-38	SLC31A1
GAS5-AS1	0.583971	2.58e-47	SLC31A1
AC004918.3	0.559167	1.03e-42	SLC31A1
AC018647.2	0.565613	7.14e-44	SLC31A1
AC008972.2	0.511516	6.93e-35	SLC31A1
LYRM4-AS1	0.710488	1.75e-78	SLC31A1
AC090948.2	0.509401	1.45e-34	SLC31A1
AC108673.3	-0.643072	4.85e-60	SLC31A1
AC026356.1	0.535055	1.35e-38	SLC31A1
AC012513.3	0.51866	5.55e-36	SLC31A1
AC021106.2	0.591354	9.19e-49	SLC31A1
AC104447.1	0.624202	1.11e-55	SLC31A1
AC005831.1	0.574918	1.37e-45	SLC31A1
AC000123.3	0.664191	2.67e-65	SLC31A1
EBLN3P	0.597229	6.09e-50	SLC31A1
AL358472.4	0.50567	5.22e-34	SLC31A1
AL592295.4	0.56573	6.81e-44	SLC31A1
AC009486.2	0.594015	2.71e-49	SLC31A1
AC091978.1	0.502263	1.67e-33	SLC31A1
AC092718.1	0.516722	1.11e-35	GCSH
AP002360.1	0.503282	1.18e-33	GCSH
AL513534.2	0.513233	3.8e-35	GCSH
AF131215.6	0.501657	2.05e-33	GCSH
AC068620.2	0.509642	1.33e-34	GCSH
CAHM	0.501869	1.9e-33	GCSH
AL121655.1	0.569516	1.38e-44	GCSH
AC024060.2	0.516746	1.1e-35	GCSH
AC023302.1	0.529302	1.16e-37	GCSH
AC067838.1	0.507761	2.55e-34	GCSH
AC087752.4	0.603484	3.18e-51	GCSH
AL391834.1	0.571782	5.26e-45	GCSH
AC087742.1	0.53376	2.19e-38	GCSH
AC022306.2	0.509721	1.29e-34	GCSH
